# Supplementary material for: Polycyclic Aromatic Hydrocarbons in Atmospheric PM2.5 and PM10 of Riyadh City, Saudi Arabia: Levels, Temporal Variation, and Health Impacts
Source: Toxics. 2025 May 23;13(6):424. doi: 10.3390/toxics13060424 (PMC12197016; doi:10.3390/toxics13060424)
Supplement: Supplementary file 1 [file toxics-13-00424-s001.zip]

Archive with 1 entries (1 files):
- toxics-3625500-supplementary.pdf
